# Supplementary material for: Should the Minimal Intervention Principle Be Considered When Investigating Dual-Tasking Effects on Postural Control?
Source: Brain Sci. 2019 Dec 19;10(1):1. doi: 10.3390/brainsci10010001 (PMC7016962; doi:10.3390/brainsci10010001)
Supplement: Supplementary file 1 [file brainsci-10-00001-s001.zip]

Archive with 3 entries (3 files):
- Code_S3.m
- Video_S1.avi
- Video_S2.avi
